# Supplementary material for: Assessment of Tenderness and Anthocyanin Content in Zijuan Tea Fresh Leaves Using Near-Infrared Spectroscopy Fused with Visual Features
Source: Foods. 2025 Aug 22;14(17):2938. doi: 10.3390/foods14172938 (PMC12428271; doi:10.3390/foods14172938)
Supplement: Supplementary file 1 [file foods-14-02938-s001.zip]

Archive with 1 entries (1 files):
- foods-3786596-supplementary.pdf
